# Supplementary material for: A two-sequence motif-based method for the inventory of gene families in fragmented and poorly annotated genome sequences
Source: BMC Genomics. 2024 Jan 3;25:26. doi: 10.1186/s12864-023-09859-4 (PMC10763278; doi:10.1186/s12864-023-09859-4)
Supplement: Supplementary file 8 — Additional file 8: Supplementary Table 1. Genomes and assemblies used for the different species. [file 12864_2023_9859_MOESM8_ESM.xlsx]

## Sheet: Sheet1
				Supplementary table 1. Genomes and assemblies used for the different species.
				Species name	Linkt to genome	Asembly used
				Aeluropus littoralis:	https://doi.ipk-gatersleben.de/DOI/ac423f10-971e-481e-bcab-6ac261e27f5c/15d455e1-da91-4e78-82d8-7c7607cb05b9/2/1847940088	V1
				Allium cepa	https://www.ncbi.nlm.nih.gov/genome/?term=Allium+cepa	GCA_905187595.1
				Arabidopsis thaliana	https://www.ncbi.nlm.nih.gov/genome/?term=Arabidopsis%20Thaliana	GCF_000001735.4
				Asparagus officinalis	https://www.ncbi.nlm.nih.gov/genome/?term=Asparagus%20officinalis	GCF_001876935.1
				Beta vulgaris subsp vulgaris	https://www.ncbi.nlm.nih.gov/genome/?term=Beta+vulgaris+subsp++vulgaris%2C	GCF_000511025.2
				Brassica oleracea	https://www.ncbi.nlm.nih.gov/genome/?term=Brassica%20oleracea	GCF_000695525.1
				Chenopodium quinoa	https://www.ncbi.nlm.nih.gov/genome/?term=Chenopodium%20quinoa	GCF_001683475.1
				Cucumis sativus	https://www.ncbi.nlm.nih.gov/genome/?term=Cucumis+sativus	GCF_000004075.3
				Daucus carota subsp sativus	https://www.ncbi.nlm.nih.gov/genome/?term=Daucus%20carota%20subsp%20%20sativus	GCF_001625215.1
				Eutrema salsugineum	https://www.ncbi.nlm.nih.gov/genome/?term=eutrema%20salsugineum%5Borgn%5D	GCF_000478725.1
				Eucalyptus grandis	https://www.ncbi.nlm.nih.gov/genome/?term=Eucalyptus+grandis	GCF_016545825.1
				Glycin max	https://www.ncbi.nlm.nih.gov/genome/?term=GCA_022114995.1	GCA_022114995.1
				Gossypium raimondii	https://www.ncbi.nlm.nih.gov/genome/?term=Gossypium+raimondii	GCF_000327365.1
				Hordeum vulgare	https://www.ncbi.nlm.nih.gov/genome/?term=Hordeum+vulgare	GCF_904849725.1
					https://galaxy-web.ipk-gatersleben.de/	V3
				Limonium bicolor	https://www.ncbi.nlm.nih.gov/datasets/taxonomy/293754/	GCA_023374045.1
				Oryza sativa Japonica	https://www.ncbi.nlm.nih.gov/genome/?term=Oryza+sativa+Japonica	GCF_001433935.1
				Panicum virgatum	https://www.ncbi.nlm.nih.gov/genome/?term=Panicum+virgatum	GCF_016808335.1
				Phaseolus vulgaris	https://www.ncbi.nlm.nih.gov/genome/?term=Phaseolus+vulgaris	GCF_000499845.1
				Phoenix dactylifera	https://www.ncbi.nlm.nih.gov/genome/?term=Phoenix%20dactylifera	GCF_009389715.1
				Populus euphratica	https://www.ncbi.nlm.nih.gov/genome/?term=Populus%20euphratica	GCF_000495115.1
				Prosopis alba	https://www.ncbi.nlm.nih.gov/genome/?term=Prosopis%20alba	GCF_004799145.1
				Raphanus sativus	https://www.ncbi.nlm.nih.gov/genome/?term=Raphanus+sativus	GCF_000801105.1
				Sesamum indicum	https://www.ncbi.nlm.nih.gov/genome/?term=Sesamum+indicum	GCF_000512975.1
				Setaria viridis	https://www.ncbi.nlm.nih.gov/genome/?term=Setaria%20viridis	GCF_005286985.1
				Solanum chilense	https://www.ncbi.nlm.nih.gov/genome/?term=Solanum+chilense	GCA_006013705.1
				Solanum lycopersicum	https://www.ncbi.nlm.nih.gov/genome/?term=Solanum+lycopersicum	GCF_000188115.4
				Solanum pennellii	https://www.ncbi.nlm.nih.gov/genome/?term=Solanum%20pennellii	GCF_001406875.1
				Solanum tuberosum	https://www.ncbi.nlm.nih.gov/genome/?term=Solanum+tuberosum	GCF_000226075.1
				Suaeda aralocaspica	https://www.ncbi.nlm.nih.gov/datasets/genome/GCA_016808085.1/	GCA_016808085.1
				Triticum aestivum	https://www.ncbi.nlm.nih.gov/genome/?term=Triticum+aestivum	GCA_907166925.1
				Zea mays	https://www.ncbi.nlm.nih.gov/genome/?term=Zea+mays	GCF_902167145.1
				Zostera marina	https://www.ncbi.nlm.nih.gov/genome/?term=Zostera%20marina	GCA_001185155.1
