# Supplementary material for: A two-sequence motif-based method for the inventory of gene families in fragmented and poorly annotated genome sequences
Source: BMC Genomics. 2024 Jan 3;25:26. doi: 10.1186/s12864-023-09859-4 (PMC10763278; doi:10.1186/s12864-023-09859-4)
Supplement: Supplementary file 9 — Additional file 9: Supplementary Table 2. Percent amino acid identity between P3A-ATPases (AHAs) from A. thaliana, O. sativa and H. vulgare. [file 12864_2023_9859_MOESM9_ESM.xlsx]

## Sheet: Sheet1
		Supplementary table 2. Percent amino acid identity between P3A-ATPases (AHAs) from A. thaliana, O. sativa and H. vulgare.
		AtAHA1	AtAHA2	AtAHA3	AtAHA4	AtAHA5	AtAHA6	AtAHA7	AtAHA8	AtAHA9	AtAHA10	AtAHA11	OsAHA1	OsAHA2	OsAHA3	OsAHA4	OsAHA5	OsAHA6	OsAHA7	OsAHA8	OsAHA9	OsAHA10	HvAHA1	HvAHA3	HvAHA4	HvAHA5	HvAHA6	HvAHA7	HvAHA8	HvAHA9	HvAHA10
	AtAHA1		94	88	79	82	82	73	81	83	70	80	80	79	80	79	80	80	84	75	71	76	80	80	79	80	79	84	74	68	78
	AtAHA2	94		88	80	82	83	73	83	84	71	81	81	80	82	80	80	82	85	75	70	77	81	81	79	81	80	85	74	68	79
	AtAHA3	88	88		79	80	81	73	81	82	70	80	80	78	80	78	79	80	83	74	69	76	79	79	78	79	80	83	73	68	77
	AtAHA4	79	80	79		78	78	74	80	79	71	94	87	87	89	77	76	77	81	77	70	73	86	88	76	77	77	81	77	68	76
	AtAHA5	82	82	80	78		78	70	80	80	69	78	78	77	78	77	77	77	82	72	69	74	77	77	76	78	76	82	71	66	76
	AtAHA6	82	83	81	78	78		72	88	83	70	78	78	77	78	80	77	81	81	73	71	78	78	78	78	76	81	81	72	69	79
	AtAHA7	73	73	73	74	70	72		71	70	65	74	75	75	75	70	70	70	72	75	65	69	74	74	70	70	71	72	74	64	70
	AtAHA8	81	83	81	80	80	88	71		83	71	80	78	78	79	80	76	82	82	74	70	78	79	78	78	77	81	83	72	68	79
	AtAHA9	83	84	82	79	80	83	70	83		69	80	78	79	79	80	78	80	82	73	68	76	78	79	79	78	80	83	72	67	79
	AtAHA10	70	71	70	71	69	70	65	71	69		71	71	71	71	69	67	68	72	67	75	68	70	70	69	68	68	71	68	72	68
	AtAHA11	80	81	80	94	78	78	74	80	80	71		88	87	90	78	76	77	82	78	70	74	87	88	77	77	77	81	78	69	76
	OsAHA1	80	81	80	87	78	78	75	78	78	71	88		90	95	77	76	77	81	78	70	74	93	92	77	77	77	79	77	69	76
	OsAHA2	79	80	78	87	77	77	75	78	79	71	87	90		90	76	77	77	80	78	69	75	87	89	76	77	77	80	77	69	76
	OsAHA3	80	82	80	89	78	78	75	79	79	71	90	95	90		77	76	77	81	78	70	74	94	94	76	77	78	80	78	68	76
	OsAHA4	79	80	78	77	77	80	70	80	80	69	78	77	76	77		76	80	79	72	69	75	76	77	85	76	79	79	72	67	78
	OsAHA5	80	80	79	76	77	77	70	76	78	67	76	76	77	76	76		75	80	72	68	73	76	76	75	84	74	79	71	66	74
	OsAHA6	80	82	80	77	77	81	70	82	80	68	77	77	77	77	80	75		80	71	68	83	77	77	78	75	93	81	72	66	86
	OsAHA7	84	85	83	81	82	81	72	82	82	72	82	81	80	81	79	80	80		74	70	76	80	80	78	80	78	91	73	69	78
	OsAHA8	75	75	74	77	72	73	75	74	73	67	78	78	78	78	72	72	71	74		68	69	78	78	72	73	72	73	86	67	71
	OsAHA9	71	70	69	70	69	71	65	70	68	75	70	70	69	70	69	68	68	70	68		68	68	69	69	68	68	71	68	83	68
	OsAHA10	76	77	76	73	74	78	69	78	76	68	74	74	75	74	75	73	83	76	69	68		74	73	76	73	82	77	69	67	86
	HvAHA1	80	81	79	86	77	78	74	79	78	70	87	93	87	94	76	76	77	80	78	68	74		92	75	76	77	79	77	68	75
	HvAHA3	80	81	79	88	77	78	74	78	79	70	88	92	89	94	77	76	77	80	78	69	73	92		76	77	77	79	77	68	75
	HvAHA4	79	79	78	76	76	78	70	78	79	69	77	77	76	76	85	75	78	78	72	69	76	75	76		75	78	79	71	67	77
	HvAHA5	80	81	79	77	78	76	70	77	78	68	77	77	77	77	76	84	75	80	73	68	73	76	77	75		75	80	72	67	74
	HvAHA6	79	80	80	77	76	81	71	81	80	68	77	77	77	78	79	74	93	78	72	68	82	77	77	78	75		79	71	66	86
	HvAHA7	84	85	83	81	82	81	72	83	83	71	81	79	80	80	79	79	81	91	73	71	77	79	79	79	80	79		74	69	79
	HvAHA8	74	74	73	77	71	72	74	72	72	68	78	77	77	78	72	71	72	73	86	68	69	77	77	71	72	71	74		67	70
	HvAHA9	68	68	68	68	66	69	64	68	67	72	69	69	69	68	67	66	66	69	67	83	67	68	68	67	67	66	69	67		66
	HvAHA10	78	79	77	76	76	79	70	79	79	68	76	76	76	76	78	74	86	78	71	68	86	75	75	77	74	86	79	70	66
