# Supplementary material for: A two-sequence motif-based method for the inventory of gene families in fragmented and poorly annotated genome sequences
Source: BMC Genomics. 2024 Jan 3;25:26. doi: 10.1186/s12864-023-09859-4 (PMC10763278; doi:10.1186/s12864-023-09859-4)
Supplement: Supplementary file 10 — Additional file 10: Supplementary Table 3. Number of introns in P-type ATPases from A. thaliana, O. sativa and H. vulgare. [file 12864_2023_9859_MOESM10_ESM.xlsx]

## Sheet: Sheet1
			Supplementary table 3. Number of introns in P-type ATPases from A. thaliana, O. sativa and H. vulgare.
			A. taliana			O. sativa		H. vulgare
			P1B
				AtHMA1*	Intron	OsHMA1*	Intron	HvHMA1*	Intron
				AtHMA2	No intron	OsHMA2	No intron	HvHMA2	No intron
				AtHMA3	No intron	OsHMA3	No intron	HvHMA2-like	No intron
				AtHMA4	No intron	OsHMA4*	Intron	HvHMA3	No intron
				AtHMA5*	Intron	OsHMA5*	Intron	HvHMA4*	Intron
				AtHMA6*	Intron	OsHMA6	No intron	HvHMA5*	Intron
				AtHMA7	No intron	OsHMA7*	Intron	HvHMA6	No intron
				AtHMA8**	Intron	OsHMA8**	Intron	HvHMA7*	Intron
						OsHMA9	No intron	HvHMA8**	Intron
								HvHMA9	No intron
			P2A
				AtECA1	No intron	OsECA1	No intron	HvECA1	No intron
				AtECA2	No intron	OsECA2	No intron	HvECA2	No intron
				AtECA3*	Intron	OsECA3*	Intron	HvECA3*	Intron
				AtECA4	No intron
			P2B
				AtACA1	No intron	OsACA1	No intron	HvACA1	No intron
				AtACA2	no intron	OsACA2	No intron	HvACA2	No intron
				AtACA4	No intron	OsACA3	No intron	HvACA3	No intron
				AtACA7	No intron	OsACA4	No intron	HvACA4/5	No intron
				AtACA8**	Intron	OsACA5	No intron	HvACA6	No intron
				AtACA9**	Intron	OsACA6	No intron	HvACA7	No intron
				AtACA10**	Intron	OsACA7	No intron	HvACA8	No intron
				AtACA11	No intron	OsACA8	No intron	HvACA9**	Intron
				AtACA12	No intron	OsACA9**	Intron	HvACA10**	Intron
				AtACA13	No intron	OsACA10**	Intron	HvACA10-like**	Intron
						OsACA11**	Intron	HvACA11**	Intron
			P3A
				AtAHA1	No intron	OsAHA1*	Intron	HvAHA1*	Intron
				AtAHA2	No intron	OsAHA2*	Intron	HvAHA3*	Intron
				AtAHA3	No intron	OsAHA3*	Intron	HvAHA4	No intron
				AtAHA4	No intron	OsAHA4	No intron	HvAHA5	No intron
				AtAHA5	No intron	OsAHA5	No intron	HvAHA6	No intron
				AtAHA6	No intron	OsAHA6	No intron	HvAHA7	No intron
				AtAHA7*	Intron	OsAHA7	No intron	HvAHA8*	intron
				AtAHA8	No intron	OsAHA8*	Intron	HvAHA9*	Intron
				AtAHA9	No intron	OsAHA9*	Intron	HvAHA10	No intron
				AtAHA10*	Intron	OsAHA10	No intron
				AtAHA11*	Intron
			P4
				AtALA1	No intron	OsALA1	No intron	HvALA1	No intron
				AtALA2**	Intron	OsALA2	No intron	HvALA2	No intron
				AtALA3**	Intron	OsALA3	No intron	HvALA3	No intron
				AtALA4	No intron	OsALA4	No intron	HvALA4	No intron
				AtALA5	No intron	OsALA5	No intron	HvALA5	No intron
				AtALA6	No intron	OsALA6	No itnron	HvALA6	No intron
				AtALA7	No intron	OsALA7	No intron	HvALA7	No intron
				AtALA8	No intron	OsALA8**	Intron	HvALA8**	Intron
				AtALA9	No intron	OsALA9**	Intron	HvALA9**	Intron
				AtALA10	No intron	OsALA10**	Intron	HvALA10**	Intron
				AtALA11	No intron
				AtALA12	No intron
			P5
				AtP5*	Intron	OsP5*	Intron	HvP5*	Intron
				* The search string is on two exons
				** The search string is on three different exons
