# Supplementary material for: A two-sequence motif-based method for the inventory of gene families in fragmented and poorly annotated genome sequences
Source: BMC Genomics. 2024 Jan 3;25:26. doi: 10.1186/s12864-023-09859-4 (PMC10763278; doi:10.1186/s12864-023-09859-4)
Supplement: Supplementary file 11 — Additional file 11: Supplementary Table 4. Annotated and estimated number of plasma membrane H+-ATPases in annotated plant genomes. [file 12864_2023_9859_MOESM11_ESM.xlsx]

## Sheet: Sheet1
		Supplementary table 4. Annotated and estimated number of plasma membrane H+-ATPases in annotated plant genomes.
		Species	# H+ ATPases in KEGG	# H+ ATPases Method	code in KEGG
		Asparagus officinalis	8	11	aof
		Beta vulgaris subsp vulgaris	7	7	bvg
		Brassica oleracea	16	17	boe
		Chenopodium quinoa	17	20	cqi
		Cucumis sativus	10	10	csv
		Daucus carota subsp sativus	17	18	dcr
		Eutrema salsugineum	9	10	eus
		Gossypium raimondii	13	14	gra
		Panicum virgatum	21	25	pvir
		Phaseolus vulgaris	13	13	pvu
		Phoenix dactylifera	10	11	pda
		Populus euphratica	16	16	peu
		Raphanus sativus	24	23	rsz
		Sesamum indicum	16	16	sind
		Setaria viridis	11	10	svs
		Solanum lycopersicum	7	7	sly
		Solanum pennellii	8	7	spen
		Solanum tuberosum	8	8	sot
		Triticum aestivum	27	26	taes
		Zea mays	13	13	zma
