# Supplementary material for: A two-sequence motif-based method for the inventory of gene families in fragmented and poorly annotated genome sequences
Source: BMC Genomics. 2024 Jan 3;25:26. doi: 10.1186/s12864-023-09859-4 (PMC10763278; doi:10.1186/s12864-023-09859-4)
Supplement: Supplementary file 12 — Additional file 12: Supplementary Table 5. Overview of location, sequence hit, and chromosome location for Ca2+-ATPases in the G. max assembly GCA_022114995.1 [file 12864_2023_9859_MOESM12_ESM.xlsx]

## Sheet: Sheet1
	Supplementary table 5. Overview of location, sequence hit, and chromosome location for Ca2+-ATPases in the G. max assembly GCA_022114995.1
	Chr	Hit start AA	Hit end AA	Location of chr	Hit length in bp	Hit Sequence
	1	1321129	1321193	3963387..3963579	192	FAVAVTIVVVAVPEGLPLAVTLSLAFAMKKMMNDKALVRHLAACETMGSATTICSDKTGTLTTNH
	2	11360106	11360170	34080318..3408510	192	FAIAVTIIVVAIPEGLPLAVTLSLAFAMKKLMKDKALVRHLSACETMGSATCICTDKTGTLTTNH
	3	2834140	2834192	8502420..8502576	156	PEGLPLAVTLTLAYSMKRMMADQAMVRKLSACETMGSATVICTDKTGTLTLNQ
	3	3607597	3607660	10822791..10822980	189	FAIAVTIIVVAVPEGLPLAVTLSLAFAMKKLMNDKALVRHLSACETMGSASCICTDKTGTLTTN
	3	13395746	13395810	40187238..40187430	192	FEIAVALAVAAIPEGLPAVITTCLALGTRKMAQKNALVRKLPSVETLGCTTVICSDKTGTLTTNQ
	4	1208456	1208520	3625368..3625560	192	FAVAVTIVVVAVPEGLPLAVTLSLAFAMKKMMNDKALVRHLAACETMGSATTICSDKTGTLTTNH
	5	4764224	4764287	14292672..14292861	189	FAIAVTIVVVAVPEGLPLAVTLSLAFAMKKMMNDKALVRHLAACETMGSATTICSDKTGTLTTN
	6	1161523	1161587	3484569..3484761	192	FAIAVTIVVVAVPEGLPLAVTLSLAFAMKKMMNDKALVRHLAACETMGSATTICSDKTGTLTTNH
	7	13560290	13560354	40680870..40681062	192	FKIAVSLAVAAIPEGLPAVITTCLALGTRKMAQKNAIVRKLPSVETLGCTTVICSDKTGTLTTNQ
	7	15020710*	15020731	45062130..45062193	63	AMQVTIVVVAVPEGLPLAVTLT
	7	15020785*	15020837	45062355..45062511	156	SIILCIYLFVIFSFKASFLTVKNLQVRRLSACETMGSATTICSDKTGTLTLNQ
	8	14235957	14236008	42707871..42708024	153	PEGLPLAVTLNLAYSMKKMMRDNAMVRRISACETMGSATTICTDKTGTLTLN
	9	14409064	14409128	43227192..43227384	192	FATAVIIIVVAVPEGLPLAVTLSLAFAMKKLMNDKALVRHLSACETMGSAGCICTDKTGTLTTNH
	10	9098351	9098415	27295053..2795245	192	FAIAVTIIVVAIPEGLPLAVTLSLAFAMKKLMKDKALVRHLSACETMGSATCICTDKTGTLTTNH
	11	1204067	1204131	3612201..3612393	192	FAVAVTIVVVAVPEGLPLAVTLSLAFAMKKMMNDKALVRHLAACETMGSATTICSDKTGTLTTNH
	12	13823520	13823584	41470560..41470752	192	FATAVIIIVVAVPEGLPLAVTLSLAFAMKKLMNDKALVRHLSACETMGSASCICTDKTGTLTTNH
	13	27757*	27778	83271..83334	63	ALQVTIVVVAVPEGLPLAVTLT
	13	27851*	27894	83553..83682	129	LIFIFSFGTYFLTFVQVRRLSACETMGSATTICSDKTGTLTLNQ
	15	46389*	46410	139167..139230	63	AMQVTIVVVAVPEGLPLAVTLT
	15	46479*	46522	139437..139566	129	LIFIFSFETYFLTSVQVRRLSACETMGSATTICSDKTGTLTLNQ
	16	11713567	11713631	35140701..35140893	192	FKIAVALAVAAIPEGLPAVITTCLALGTRKMAQKNAIVRKLPSVETLGCTTVICSDKTGTLTTNQ
	17	4744159	4744222	142324477..14232666	189	FAIAVTIVVVAVPEGLPLAVTLSLAFAMKKMMNDKALVRHLAACETMGSATTICSDKTGTLTTN
	19	3242886	3242938	9728658..9728814	156	PEGLPLAVTLTLAYSMKRMMADQAMVRKLSACETMGSATVICTDKTGTLTLNQ
	19	4013190	4013253	12039570..12039759	189	FAIAVTIIVVAVPEGLPLAVTLSLAFAMKKLMNDKALVRHLSACETMGSASCICTDKTGTLTTN
	19	13851008	13851072	41553024..41553216	192	FEIAVALAVAAIPEGLPAVITTCLALGTRKMAQKNALVRKLPSVETLGCTTVICSDKTGTLTTNQ
	19	15066329	15066391	45198987..45199173	186	ADAVTIVVVAIPEGLPLAVTLTLAYSMKKMMADQAMVRKLSACETMGSATTICTDKTGTLTLN
	* The highlighted hits need to be checked for correct orientation for the two motifs and that the distance between the two is not extreme.
