# Supplementary material for: A two-sequence motif-based method for the inventory of gene families in fragmented and poorly annotated genome sequences
Source: BMC Genomics. 2024 Jan 3;25:26. doi: 10.1186/s12864-023-09859-4 (PMC10763278; doi:10.1186/s12864-023-09859-4)
Supplement: Supplementary file 13 — Additional file 13: Supplementary Table 6. Number of protein-coding genes used for generation of Fig. 2. [file 12864_2023_9859_MOESM13_ESM.xlsx]

## Sheet: Sheet1
	Supplementary table 6. Number of protein-coding genes used for generation of Figure 2.
					Link to ref for coding genes	RefSeq	From publication
	Glycophytes
	Allium cepa				https://pubmed.ncbi.nlm.nih.gov/34544132/		47066
	Eucalyptus grandis				https://www.ncbi.nlm.nih.gov/datasets/genome/GCF_016545825.1/	33352
	Gossypium raimondii				https://www.ncbi.nlm.nih.gov/datasets/genome/GCF_000327365.1/	35609
	Oryza sativa				https://www.ncbi.nlm.nih.gov/datasets/genome/GCF_001433935.1/	28738
	Phaseolus vulgaris				https://www.ncbi.nlm.nih.gov/datasets/genome/GCF_000499845.1/	28134
	Raphanus sativus				https://www.ncbi.nlm.nih.gov/datasets/genome/GCF_000801105.1/	49855
	Sesamum indicum				https://www.ncbi.nlm.nih.gov/datasets/genome/GCF_000512975.1/	24075
	Solanum lycopersicum				https://www.ncbi.nlm.nih.gov/datasets/genome/GCF_000188115.4/	25613
	Zea mays				https://www.ncbi.nlm.nih.gov/datasets/genome/GCF_902167145.1/	34337
	Hordeum vulgare				https://www.ncbi.nlm.nih.gov/datasets/genome/GCF_904849725.1/	31448
	Halophytes
	Aeluropus littoralis				https://pubmed.ncbi.nlm.nih.gov/35898222/		15916
	Beta vulgaris				https://www.ncbi.nlm.nih.gov/datasets/genome/GCF_000511025.2/	24491
	Eutrema salsugineum				https://www.ncbi.nlm.nih.gov/datasets/genome/GCF_000478725.1/	26943
	Limonium bicolor				https://pubmed.ncbi.nlm.nih.gov/35514085/		38444
	Phoenix dactylifera				https://www.ncbi.nlm.nih.gov/datasets/genome/GCF_009389715.1/	29239
	Setaria viridis				https://www.ncbi.nlm.nih.gov/datasets/genome/GCF_005286985.1/	28032
	Solanum chilense				https://www.ncbi.nlm.nih.gov/datasets/genome/GCA_006013705.1/	25885
	Suaeda aralocaspica				https://pubmed.ncbi.nlm.nih.gov/31513708/		29604
	Zostera marina				https://pubmed.ncbi.nlm.nih.gov/26814964/		20450
